# Supplementary material for: First Report of Phaeoacremonium iranianum Causing Olive Twig and Branch Dieback
Source: Plants (Basel). 2022 Dec 19;11(24):3578. doi: 10.3390/plants11243578 (PMC9785478; doi:10.3390/plants11243578)
Supplement: Supplementary file 1 [file plants-11-03578-s001.zip]

Archive with 5 entries (4 files):
- Figure S1.pdf
- ITS4 and ITS5 sequences from Kochí»s postulate/
- ITS4 and ITS5 sequences from Kochí»s postulate/PIKOCHB_ITS_ITS4.txt
- ITS4 and ITS5 sequences from Kochí»s postulate/PIKOCHB_ITS_ITS5.txt
- Table S1.pdf
