# Supplementary material for: First Report of Phaeoacremonium iranianum Causing Olive Twig and Branch Dieback
Source: Plants (Basel). 2022 Dec 19;11(24):3578. doi: 10.3390/plants11243578 (PMC9785478; doi:10.3390/plants11243578)
Supplement: Supplementary file 1 [file plants-11-03578-s001.zip › ITS4 and ITS5 sequences from Kochí»s postulate/PIKOCHB_ITS_ITS5.txt]

>E221027-012_K03_PIKOCHB_ITS_ITS5	597
TATCGAGTTTCGTACTCCAAACCCTTTGTGAACATACCTGTTTTCGTTGCTTCGGCAGGTCGGGGGCCAACCCCGCCCGCCGCCGGACTCCCCCCTCGCGGGGCTGCGCCGGCGGGCCTGCCGGAGGGCACAGACTCTGTATTCAAAAACGTACCTCTCTGAGTTATCTTTACAAATAAGTAAAAACTTTCAACAACGGATCTCTTGGTTCTGGCATCGATGAAGAACGCAGCGAAATGCGATAAGTAATGTGAATTGCAGAATTCAGTGAATCATCGAATCTTTGAACGCACATTGCGCCCGCTAGTATTCTGGCGGGCATGCCTGTCCGAGCGTCATTTCAACCCTCAGGCCCTGGTTGCCTGGTGTTGGGGCGCCGCGTCCCCCTCAGCGGGCGCGGGCCCCGAAAGTCAGTGGCGGGCTCGCCAGGACTCCGAGCGCAGTAGTTTACACCTCGCTGCGGAGGACCTGGCGGGTTACCCAGCCGTAAAACACCCCAAACTTCTAAGGTTGACCTCGGATCAGGTAGGAATACCCGCTGAACTTAAGCATATCAATAA
